# Supplementary material for: Identification of Biomarkers Co-Associated with Lactylation and Acetylation in Systemic Lupus Erythematosus
Source: Biomedicines. 2025 May 22;13(6):1274. doi: 10.3390/biomedicines13061274 (PMC12189252; doi:10.3390/biomedicines13061274)
Supplement: Supplementary file 1 [file biomedicines-13-01274-s001.zip]

Archive with 3 entries (3 files):
- Supplementary Material S1-Clinical manifestation and laboratory data of SLE patients and normal controls.pdf
- Supplementary Material S2.pdf
- Supplementary Table S1.xls
