# Supplementary material for: Identification of Biomarkers Co-Associated with Lactylation and Acetylation in Systemic Lupus Erythematosus
Source: Biomedicines. 2025 May 22;13(6):1274. doi: 10.3390/biomedicines13061274 (PMC12189252; doi:10.3390/biomedicines13061274)
Supplement: Supplementary file 1 [file biomedicines-13-01274-s001.zip › Supplementary Table S1.xls]

## Sheet: Sheet1
Table1 Sequence of PCR Primers
Genes	Forward	Reverse
CDCA5	GAGGTCCCAGCGGAAATCAG	TCTTTAAGACGATGGGCTTTCTG
MCTS1	CTGCATCCAGTTGAAAACTTCAG	GGCATCGGACTATTTTGACAGG
